# Supplementary material for: Extracellular Vesicle miR-122-5p as a Prognostic Biomarker in Pediatric Classical Hodgkin Lymphoma
Source: Int J Mol Sci. 2024 Dec 10;25(24):13243. doi: 10.3390/ijms252413243 (PMC11678363; doi:10.3390/ijms252413243)
Supplement: Supplementary file 1 [file ijms-25-13243-s001.zip]

Archive with 1 entries (1 files):
- ijms-3314642-supplementary.pdf
